# Supplementary material for: Engineering of Saposin C Protein Chimeras for Enhanced Cytotoxicity and Optimized Liposome Binding Capability
Source: Pharmaceutics. 2021 Apr 19;13(4):583. doi: 10.3390/pharmaceutics13040583 (PMC8072984; doi:10.3390/pharmaceutics13040583)
Supplement: Supplementary file 1 [file pharmaceutics-13-00583-s001.zip]

Archive with 1 entries (1 files):
- pharmaceutics-1152516-supplementary.pdf
